# Supplementary material for: Changes in locus wide repression underlie the evolution of Drosophila abdominal pigmentation
Source: PLoS Genet. 2023 May 3;19(5):e1010722. doi: 10.1371/journal.pgen.1010722 (PMC10184908; doi:10.1371/journal.pgen.1010722)
Supplement: S1 Table — (XLSX) [file pgen.1010722.s008.xlsx]

## Sheet: Key table
AAAAAAAGCACCGACTCGGTGCCACTTTTTCAAGTTGATAACGGACTAGCCTTATTTTAACTTGCTATTTCTAGCTCTAAAAC		sgRNA backbone primer for overlap PCR
AAAATAATACGACTCACTATAGG		T7-F primer for overlap PCR
AAAAAAGCACCGACTCGGTGCCA		sgRNA-backbone-R primer for overlap PCR
aaaataatacgactcactataggGCCGGGAAGCTGGGATCGATgttttagagctag		Primer used for synthesizing an sgRNA targeting the first ebony exon
aaaataatacgactcactataggACTTCCATAGCCGTTACTTGgttttagagctag		Primer used for synthesizing an sgRNA targeting the left homology arm of eAct
aaaataatacgactcactataggTTCCATAGCCGTTACTTGAGgttttagagctag		Primer used for synthesizing an sgRNA targeting the left homology arm of eAct
aaaataatacgactcactataggGTTAAGCACTTCAATTGATCgttttagagctag		Primer used for synthesizing an sgRNA targeting the left homology arm of eActB
aaaataatacgactcactataggTTAAGCACTTCAATTGATCGgttttagagctag		Primer used for synthesizing an sgRNA targeting the left homology arm of eActB
aaaataatacgactcactataggCGATAAGGATTAGTAATATAgttttagagctag		Primer used for synthesizing an sgRNA targeting the left homology arm of eUps
aaaataatacgactcactataggTCTGGTGCTGGTCTGCGATAgttttagagctag		Primer used for synthesizing an sgRNA targeting the left homology arm of eUps
aaaataatacgactcactataggTAAGGCCAGGGGTATGGCACgttttagagctag		Primer used for synthesizing an sgRNA targeting the left homology arm of eIn.4
aaaataatacgactcactataggAATTACCCGTGCCATACCCCgttttagagctag		Primer used for synthesizing an sgRNA targeting the left homology arm of eIn.4
aaaataatacgactcactataggATTTGCTAAGGCCAGGGGTAgttttagagctag		Primer used for synthesizing an sgRNA targeting the left homology arm of eIn.4
aaaataatacgactcactataggATTAAACCAGCTTATGGTTGgttttagagctag		Primer used for synthesizing an sgRNA targeting the left homology arm of eMaleSil
aaaataatacgactcactataggATTGGGCCACAACCATAAGCgttttagagctag		Primer used for synthesizing an sgRNA targeting the left homology arm of eMaleSil
aaaataatacgactcactataggATATACGAAGGAACTTAATTgttttagagctag		Primer used for synthesizing an sgRNA targeting the left homology arm of eStripeSil
aaaataatacgactcactataggGTAAGTTTCGTTATATACGAgttttagagctag		Primer used for synthesizing an sgRNA targeting the left homology arm of eStripeSil
aaaataatacgactcactataggGTTAAGCACTTCAATTGATCgttttagagctag		Primer used for synthesizing an sgRNA targeting the right homology arm of eAct
aaaataatacgactcactataggTTAAGCACTTCAATTGATCGgttttagagctag		Primer used for synthesizing an sgRNA targeting the right homology arm of eAct
aaaataatacgactcactataggAAGCGGTACCAATGCTAATCgttttagagctag		Primer used for synthesizing an sgRNA targeting the right homology arm of eUps
aaaataatacgactcactataggTGTGGACGCCGGATTAGCATgttttagagctag		Primer used for synthesizing an sgRNA targeting the right homology arm of eUps
aaaataatacgactcactataggGGGAATGATGATGTAACCTAgttttagagctag		Primer used for synthesizing an sgRNA targeting the right homology arm of eIn.4
aaaataatacgactcactataggTGGGAATGATGATGTAACCTgttttagagctag		Primer used for synthesizing an sgRNA targeting the right homology arm of eIn.4
aaaataatacgactcactataggGCATCGCAATTTGGATTTACgttttagagctag		Primer used for synthesizing an sgRNA targeting the right homology arm of eMaleSil
aaaataatacgactcactataggTTGCATCTGCACGGCTTTGTgttttagagctag		Primer used for synthesizing an sgRNA targeting the right homology arm of eStripeSil
aaaataatacgactcactataggTGCATCTGCACGGCTTTGTTgttttagagctag		Primer used for synthesizing an sgRNA targeting the right homology arm of eStripeSil
tcttgcatgctagcggccgcACATTCCTCGCAATCCATGGAG		Forward primer for cloning the left homology arm used to target eAct
gtgcatatgtccgcggccgcGGGTAAAAGTATGCACATATATTAGA		Reverse primer for cloning the left homology arm used to target eAct
ttaaatgcatgccctgcaggACATTCCTCGCAATCCATGGAG		Forward primer for cloning the left homology arm used to target eActB
gcagatctaggcctcctaggTGAATTTGGCTTGGTGAAAGCAGG		Reverse primer for cloning the left homology arm used to target eActB
ttaaatgcatgccctgcaggCCTTCGCACCTATCGTAGCTAT		Forward primer for cloning the left homology arm used to target eUps
cctaggaagcttcctgcaggCGCAGACCAGCACCAGACAT		Reverse primer for cloning the left homology arm used to target eUps
ttaaatgcatgccctgcaggGGAAACTGGATTCGCCTAACGG		Forward primer for cloning the left homology arm used to target eIntron
cctaggaagcttcctgcaggCCCTGGCCTTAGCAAATGTTAATC		Reverse primer for cloning the left homology arm used to target eIntron
tcttgcatgctagcggccgcGCCACCACGCCTATCCATTAA		Forward primer for cloning the left homology arm used to target eMaleSil
gtgcatatgtccgcggccgcCCATAAGCTGGTTTAATATCAGTT		Reverse primer for cloning the left homology arm used to target eMaleSil
ttaaatgcatgccctgcaggGGAAACTGGATTCGCCTAACGG		Forward primer for cloning the left homology arm used to target eIn.4 (GFP)
TAGGTACCGTCTCGAGCAGCTACCCTGGCCTTAGCAAATGTTAATC		Reverse primer for cloning the left homology arm used to target eIn.4 (GFP
gtgcatatgtccgcggccgcCGAAGGAACTTAATTCGGCC		Forward primer for cloning the left homology arm used to target eStripeSil
ctccatgcataaggcgcgccAAAGCCGTGCAGATGCAATG		Reverse primer for cloning the left homology arm used to target eStripeSil
ctccatgcataaggcgcgccATCAATTGAAGTGCTTAACAAATACC		Forward primer for cloning the right homology arm used to target eAct
gcagaaggcctaggcgcgccCATCTGCGACCGTTTGTATCTG		Reverse primer for cloning the right homology arm used to target eAct
ccccagttggggggcgcgccATCAATTGAAGTGCTTAACAAATACC		Forward primer for cloning the right homology arm used to target eActB
aaagatcctctagaggtaccCATCTGCGACCGTTTGTATCTG		Reverse primer for cloning the right homology arm used to target eActB
ccccagttggggggcgcgccATCCGGCGTCCACACACTGA		Forward primer for cloning the right homology arm used to target eUps
catatggctagcggcgcgccCAAGTGCCTTACGTCAATGGG		Reverse primer for cloning the right homology arm used to target eUps
ccccagttggggggcgcgccCCTAGGGATTCTCCGACTGAG		Forward primer for cloning the right homology arm used to target eIntron
catatggctagcggcgcgccCTCTTCTCCACAGCTAAAGGATTC		Reverse primer for cloning the right homology arm used to target eIntron
ctccatgcataaggcgcgccTACTGGCGTTGATTCTTGTACG		Forward primer for cloning the right homology arm used to target eMaleSil
gcagaaggcctaggcgcgccCAGCATACCACACATACCCA		Reverse primer for cloning the right homology arm used to target eMaleSil
GTGAGGGTTAATTGCGCGCTCCTAGGGATTCTCCGACTGAG		Forward primer for cloning the right homology arm used to target eIn.4 (GFP)
catatggctagcggcgcgccCTCTTCTCCACAGCTAAAGGATTC		Reverse primer for cloning the right homology arm used to target eIn.4 (GFP
gtgcatatgtccgcggccgcCGAAGGAACTTAATTCGGCC		Forward primer for cloning the right homology arm used to target eStripeSil
ctccatgcataaggcgcgccAAAGCCGTGCAGATGCAATG		Reverse primer for cloning the left homology arm used to target eStripeSil
AAGGATTTCTCGCTACGCAC		Forward primer used to confirm the genomic location of the deletion targeting eAct and used in combination with a primer within the RFP marker
GCCCGTTCCATAAGGATACATCGCAA		Forward primer used to confirm the genomic location of the deletion targeting eUps and used in combination with a primer within the RFP marker
GGCGCGATTAGAAGACCAGTTTTTCT		Forward primer used to confirm the genomic location of the deletion targeting eIn.4 and used in combination with a primer within the RFP marker
CCCCGATCAATTGAAGTGCT		Forward primer used to confirm the genomic location of the deletion targeting eMaleSil and used in combination with a primer within the RFP marker
CAACAGTGAATGCAACAAGCG		Forward primer used to confirm the genomic location of the deletion targeting eStripeSil and used in combination with a primer within the RFP marker
AAAGAAGGTGTGTCCCAGGT		Reverse primer used to confirm the genomic location of the deletion targeting eAct and used in combination with a primer within the RFP marker
GTTGAAAGACCGTTTGCCAGTGGC		Reverse primer used to confirm the genomic location of the deletion targeting eUps and used in combination with a primer within the RFP marker
GCCGTTAGCTTTAGATCCTCAGGAAC		Reverse primer used to confirm the genomic location of the deletion targeting eIn.4 and used in combination with a primer within the RFP marker
AACTCAACGTGCTATGTACTTG		Reverse primer used to confirm the genomic location of the deletion targeting eMaleSil and used in combination with a primer within the RFP marker
CTTAAGCTGCAGAGATTGCAAG		Reverse primer used to confirm the genomic location of the deletion targeting eStripeSil and used in combination with a primer within the RFP marker
GATCCCGTACGATAACTTCG		Reverse primer used to confirm the genomic location of the dsRed marker
TCGCGGGAAGTTCCTATACCTT		Reverse primer used to confirm the genomic location of the RFP marker
TTCACTGCATTCTAGTTGTGGT		Forward primer used to confirm the genomic location of the dsRed marker
GGTATAGGAACTTCACCG		Forward primer used to confirm the genomic location of the RFP marker
AGCAGCTTCTTCGACTAT		ebony probe forward primer
taatacgactcactatagggagaGCTTACAACTAGTCAACA		ebony probe reverse primer
agcccgggcgaattcgccggcgcgccAAGCGCTGGTAATCCTGC		Forward primer for cloning D. ananassae eAct
ggttgcgatcgcttcctgcaggGTTGGACATGACAATGACAGCG		Reverse primer for cloning D. ananassae eAct
agcccgggcgaattcgccggcgcgccAAGCGCTGGTAATCCTGC		Forward primer for cloning D. ananassae eUps
ggttgcgatcgcttcctgcaggCCAGTTCCTGCTCTTAAA		Reverse primer for cloning D. ananassae eUps
atcaatgtatcttaactagtCTTGGCATGCCTAATAAC		Forward primer for cloning D. ananassae eUps+IN
acacttattacgtgactagtCATTGCATCATTCTTGGG		Reverse primer for cloning D. ananassae eUps+IN
agcccgggcgaattcgccggcgcgccAAGCGCTGGTAATCCTGC		Forward primer for cloning D. malerkotliana eAct
ggttgcgatcgcttcctgcaggGTTGGACATGACAATGACAGCG		Reverse primer for cloning D. malerkotliana eAct
agcccgggcgaattcgccggcgcgccAAGCGCTGGTAATCCTGC		Forward primer for cloning D. malerkotliana eUps
ggttgcgatcgcttcctgcaggCCAGTTCCTGCTCTTAAA		Reverse primer for cloning D. malerkotliana eUps
atcaatgtatcttaactagtCTTGGCATGCCTAATAAC		Forward primer for cloning D. malerkotliana eUps+IN
acacttattacgtgactagtCATTGCATCATTCTTGGG		Reverse primer for cloning D. malerkotliana eUps+IN
agcccgggcgaattcgccggcgcgccCGCGTGCTCGTTGATAAG		Forward primer for cloning D. pseudoobscura eAct
ggttgcgatcgcttcctgcaggAACATCCGGACTTCCCCAAAGA		Reverse primer for cloning D. pseudoobscura eAct
agcccgggcgaattcgccggcgcgccCGCGTGCTCGTTGATAAG		Forward primer for cloning D. pseudoobscura eUps
ggttgcgatcgcttcctgcaggCAGTTCCTGCTCTTACAG		Reverse primer for cloning D. pseudoobscura eUps
atcaatgtatcttaactagtGACTTGACATGCATGTTG		Forward primer for cloning D. pseudoobscura eUps+IN
acacttattacgtgactagtTTCTTGGGGTTAGTTAGG		Reverse primer for cloning D. pseudoobscura eUps+IN
atcaatgtatcttaactagtCTTGGCATGCCTAATAAC		Forward primer for cloning D. malerkotliana eUps+In.4
acacttattacgtgactagtATTCGTTACGTATACGCCCCGT		Reverse primer for cloning D. malerkotliana eUps+In.4
AACTCGCTTTCCCGAAATTAATGTGC		Forward primer for cloning D. melanogaster eUps+In.1
TTGTGAGTCAATTGGATGACAAGC		Reverse primer for cloning D. melanogaster eUps+In.1
TTGAGTCATTGGCCAAAGCGATCG		Forward primer for cloning D. melanogaster eUps+In.2
ATTACGTATGCGCCGTGTGAGTCC		Reverse primer for cloning D. melanogaster eUps+In.2
TCTAACGCAAATGCAACCTTG		Forward primer for cloning D. melanogaster eUps+In.3
AATTGAGATGTGTTCCGGCTT		Reverse primer for cloning D. melanogaster eUps+In.3
ACGAGGCCTCAAATCTAATGAAATC		Forward primer for cloning D. melanogaster eUps+In.4
TTGGGCTTAGAATCTCAGTCGGAGAA		Reverse primer for cloning D. melanogaster eUps+In.4
pHD-DsRed	Gift from Kate O'Connor-Giles (Addgene plasmid # 51434 ; http://n2t.net/addgene:51434 ; RRID:Addgene_51434)	Vector for generating dsDNA donors for homology-directed repair. Contains the visible marker 3xP3-DsRed.
pRVV661	A gift from Richard Mann (Addgene plasmid # 108282 ; http://n2t.net/addgene:108282 ; RRID:Addgene_108282)	Vector for generating dsDNA donors for homology-directed repair. Contains the visible marker 3xP3-RFP.
pCRISPaint-3xP3-GFP	A gift from Norbert Perrimon (Addgene plasmid # 130277 ; http://n2t.net/addgene:130277 ; RRID:Addgene_130277)	Used to amplify the 3xP3-GFP marker
pCFD5-frame_selector_0,1,2	A gift from Norbert Perrimon (Addgene plasmid # 131152 ; http://n2t.net/addgene:131152 ; RRID:Addgene_131152)	Drosophila expression of frame selector sgRNAs 0,1, and 2 that target the CRISPaint site for homology-independent knock-in
pS3aG	A gift from Thomas Williams (Addgene plasmid # 31171 ; http://n2t.net/addgene:31171 ; RRID:Addgene_31171)	A Drosophila GFP reporter transgene vector for site-specific integration
