# Supplementary material for: Changes in locus wide repression underlie the evolution of Drosophila abdominal pigmentation
Source: PLoS Genet. 2023 May 3;19(5):e1010722. doi: 10.1371/journal.pgen.1010722 (PMC10184908; doi:10.1371/journal.pgen.1010722)
Supplement: S2 Table — (XLSX) [file pgen.1010722.s009.xlsx]

## Sheet: Sheet1
Species	Source	Version	Genome paper	Contig	Start (bp)	Stop (bp)
D. ananassae	UCSC Genome Browser	droAna2	Drosophila 12 Genomes Consortium, Nature, 2007	scaffold_13340	2352428	23536567
D. malerkotliana mal0-isoC	NCBI Genome Assembly Database	GCA_018153235.1	Signor et al., Fly, 2013	JAECXV010000008.1	4681762	4699051
D. pseudoobscura	UCSC Genome Browser	dp3	Drosophila 12 Genomes Consortium, Nature, 2007	chr2	5521049	5533555
